# Supplementary material for: Mössbauer Study on the Conversion of Different Iron-Based Catalysts Used in Carbon Nanotube Synthesis
Source: Nanomaterials (Basel). 2023 Nov 23;13(23):3010. doi: 10.3390/nano13233010 (PMC10708456; doi:10.3390/nano13233010)
Supplement: Supplementary file 1 [file nanomaterials-13-03010-s001.zip]

Archive with 1 entries (1 files):
- nanomaterials-2738361-supplementary.pdf
